# Supplementary material for: Investigating the Impact of Climate Warming on Phenology of Aphid Pests in China Using Long-Term Historical Data
Source: Insects. 2020 Mar 5;11(3):167. doi: 10.3390/insects11030167 (PMC7143611; doi:10.3390/insects11030167)
Supplement: Supplementary file 1 [file insects-11-00167-s001.zip › supplementary files/Table S1_data resources_literature.xlsx]

## Sheet: Sheet1
Article title	Authors	Journal (Publication)	Publication year	Issue	Pages
Analysis of aphid dynamics in Tianjin area	Ying Songhe	Acta Agriculturae Boreali-Sinica	1963	3	31-36
Preliminary report on the occurrence of vegetable aphids in Beijing suburbs	Kuan Chih-Hu	Journal of Plant Protection	1962	2	23-32
Migration dynamics of vegetable aphids indicated by data from yellow dish trapping	Kuan Chih-Hu	Journal of Plant Protection	1962	2	124-125
Dynamics and biology of the tobacco aphid in the field	Wang Nianci, Zhao Gang	Chinese Tobacco Science	1981	1	4-8
Occurrence of Myzus persicae in Hexi region of Gansu	Wang Yujuan	Gansu Agricultural Science and Technology	1978	1	21-22
On the occurrance and dynamics of aphid vector in relation to epiphytotics of the maize dwarf mosic disease in Shanxi	Yang Shihua, Yang Lunlun, Zhang Qi, Niu Rongshan	Journal of Plant Protection	1963	2	113-117
Occurrance and migration of main aphid species on Chinese cabbage in Harbin	Wang Xiang, Wang Xiuyan	Heilongjiang Agricultural Sciences	1984	2	51-54
Occurrence and dynamics of rape aphids in Guanzhong, Shaanxi Province	Wang Fengkui	Chinese Journal of Oil Crop Sciences	1987	4	62-64
Aughentation of Chrysopa spp. to control cotton aphids by intercropping cotton and safflower	Li Hongcai	Chinese Journal of Biological Control	1987	3	109-111
Occurrence and chemical control of aphids on Chinese cabbage	Hong Chengli, Xie Hao	Xinjiang Farm Research of Science and Technology	1985	3	27-28
Study on the population dynamics, feeding behaviour and pesticides control of Myzus persicae	Yao Wei, Yang Jianan	Journal of Henan Agricultural University	1990	4	460-463
Prediction and forecast of migration peaks of the tobacco aphid	Feng Jinian, Yuan Feng, He Chengyi	Shaanxi Journal of Agricultural Sciences	1996	3	12-14
Occurrence and control methods of the tobacco aphid in tobacco fields of southern Shanxi	Li Jinmei	Bulletin of Agricultural Science and Technology	1999	2	31
A brief report on the occurrence characteristic of Myzus persicae in Tangshan area , Hebei province	Sun Xun, Zhu Shihong	Journal of Henan Agricultural University	1990	4	491-492
Investigation on occurrence and damage of Myzus persicae in cotton fields	Wang Suolao, Ma Qi, Si Shunqi, Sha Bila	Xinjiang Agricultural Sciences	1991	2	70-71
Studies on the occurrence and epidemiology of tobacco etch disease in Shanxi province	Li Huiqin, Feng Chongchuan	Journal of Henan Agricultural University	1995	3	293-297
Study on the beonomics of aphid in vernal rape	Wang Liyan, Lin Zhiwei, Tang Huaisheng, Nan Shan, Zhong Xiangzhi, Wang Hongjun	Journal of Heilongjiang August First Land Reclamation University	1999	2	21-23
Population dynamics of natural enemies of the tobacco aphid and their control of aphids	Cong Jianguo, Xia Haiwu	Journal of Changwei Teachers College	1997	2	9-12
Observation on the occurrence of Myzus persicae and effective control periods	Wang Zhenxing, Liu Daishuang, Yang Enqin	Journal of Tianjin Agricultural College	1995	2	44-46
Researches on population dynamics of green peach aphid, Myzus persicae ( Homoptera: Aphididae) on different host plants	Hou You-Ming, Liu Shao-You, Zhou Jing-Hua, Hu Zuo-Dong, Hu Mei-Rong, Zhao Yao-Xian	Agricultural Research in the Arid Areas	1999	4	45-49
Studies on the population dynamics of the principal pests on cabbage and control strategies	Xue Ming , Li Qiang, Feng Huiqin, Wu Feng Juan, Chi Meifang	Journal of Shandong Agricultural University	1996	4	60-64
Integrated aphid control system in cotton fields in Dunhuang	Zhang Xinrui, Chen Ming, Hu Guanfang, Luo Jincang, Zhang Ping	China Cotton	1996	10	19-21
The characteristics and causes of aphid occurrence in cotton growing area of Dunhuang from 1991 to 1995	Zhang Xinrui, Chen Ming, Hu Guanfang, Luo Jincang, Lv Heping, Xie Zhijun, Gong Yufang, Yang Tao	Gansu Agricultural Science and Technology	1996	5	31-33
Preliminary report on the damage and control indexes of Myzus persicae in cotton seedling period	Luo Jincang, Chen Ming, Hu Guanfang, Zhang Xinrui	China Cotton	1996	12	13-14
Dynamics of aphids and natural enemies in cotton fields of Dunhuang	Zhang Xinrui, Chen Ming, Hu Guanfang, Luo Jincang, Luo Zhijie	Gansu Agricultural Science and Technology	2002	5	42-44
Occurrence and control of aphids in cotton fields in Dunhuang area	Gong Yufang, Gao Hua, Qi Changfang, Wanghai, Li Fengmei	China Cotton	1999	12	25-26
Study on factors affecting the incidence of tobacco virus diseases transmitted by aphis in Shaanxi	Zhang Manrang, Cheng Julong, An Derong	Acta Tabacaria Sinica	2000	3	28-32
Preliminary investigation report about the species and occuring period of wing aphids in potato field	Wang Yu'E, Jin Tao, Liu Xiaoli, Mi Sheng	Acta Agriculturae Boreali-occidentalis Sinica	1998	3	54-56
Fuzzy cluster analysi of aphid number in spring Brassicaceae vegetable fields	Yuan Zhonglin, Shen Changpeng, Fu Jianxiang, Yi Xianzhong, Yuan Zhenge	Journal of Laiyang Agricultural College	1999	2	127-130
Studies on the population dynamics of the principal pests on seed-field of Chinese cabbage and IPM	Zhang Jingshe, Gao Xiwu	Acta Agriculturae Boreali-Sinica	2003	4	104-106
Preliminary report on field occurrence of Myzus persicae in rape fields	Yang Xuelian	Tibetan Journal of Agricultural Sciences	2001	2	55-56
Influence of farming measures on population size of Myzus persicae and Aphidius gifuehsis in the early growth season in tobacco field	Hou Maolin , Wang Fulian, Wan Fanghao	Chinese Journal of Applied Entomology	2004	6	563-565
The occurrence and cause of tobacco virus disease in the year 2000	Gao Nianzhao, Chen Yong'An, Luo Lairong, Zhang Weijun, Yao Xiuyou	Tobacco Science & Technology	2001	1	44-46
Occurrence and control of Myzus persicae on Isatis tinctoria	Gao Jiusi	Proceedings of the Joint Symposium of the Henan Plant Protection Society, the Henan Entomological Society, and the Henan Plant Pathology Society	2005		142-145
Study on occurrence and harm of Myzus persicae on Isatis indigotica and its control	Yuan Dongmei, Zhang Shaojun, Gao Jiusi	Modern Agricultural Science and Technology	2006	3	70-72
Studies on the occurrence law and integrated control technology of some tobacco insects in Eastern Henan	Pan Yizhan, Song Zhongli	Journal of Anhui Agricultural Sciences	2008	6	2382-2383
Occurrence and integrated control of main insect pests in peach orchards in Beijing	Zhang Chengyin, Li Fuzhi, Xu Yuedong, Du Xiangtang, Zang Wenzhong, Shi Hekui	China Fruits	2012	3	64-66
Epidemiology of winged aphid and its virus prevalence in tobacco field of Yellow and Huai River area	Ding Shibo, Yu Haixin, Yang Jianxin, Jiang Jinwei	Journal of Henan Agricultural Sciences	2010	1	63-67
Relationships between winter and spring meteorological conditions and tobacco aphids and tobacco virus diseases	Li Xin	Agriculture and Technology	2012	4	151
Occurrence characteristics of vegetable aphid and its pollution-free control technology	Lv Wenyan, Wu Limin, Ma Shimin	Journal of Changjiang Vegetables	2011	1	38-40
Migration and dynamics of virus-transmitted aphids in virus-free potato seed breeding areas in the central and north of Dangchang county	Shen Junzhong, Wang Yangxi	Gansu Agriculture	2011	11	88-89
Investigation on the dynamics of aphids in potato growing fields in Ningxia hilly areas	Yuan Xin, Niu Yongqin, Zhang Jinwen, Feng Tianmei, Zhang Guangcai, Shi Yuxi, Wang Xiaoyu	Modern Agricultural Science and Technology	2009	19	172-173
Study on spatial and temporal dynamics of aphids polulation on potato in Guyuan	Dong Fenglin, Liu Bingyi, Jin Junliang, Xie Xia	Gansu Agricultural Science and Technology	2010	3	12-14
Study on the occurrence regularity of the main tobacco diseases and insect pests in Zhumadian tobacco growing areas	Guo Chuanbin, Yang Lijun, Feng Guosheng, He Shaohua, Li Hui, Wang Haitao	Journal of Anhui Agricultural Sciences	2014	35	12497-12500
Occurrence and integrated control of tobacco diseases and insect pests in Western Henan	Ji Guifeng, Wang Yong, Zhao Hongchao, He Lili, Yang Jianxin	Agriculture and Technology	2015	2	34-35
Migration of winged aphids and virus epidemics in Pingdingshan tobacco growing area	Zhang Quanmin, Zhang Xiaojuan	Agriculture of Henan	2014	1	40-42
Prediction and report of tobacco diseases and insect pests in Yiyang county in 2012	Dong Kunle, Li Wenli	Sci-Tech & Development of Enterprise	2013	24	89-91
Occurrence and control of aphids on green-house peach trees in spring in Hami, Xinjiang	Hu Xuelin, Zhu Wanting, Cao Liyang, Wang Jinachun	Chinese Horticulture Abstracts	2014	6	197-198
Occurrence and control of green pepper aphids in mobile greenhouses in spring	Bao Shiping, Miao Xinghua, Dai Xiulian	Chinese Horticulture Abstracts	2017	7	181-182
Ecological characteristics and control suggestions of the tobacco aphid in Yunnan	Ma Yonggui	Plant Protection	1966	1	31-32
Occurrence of potato aphids and its control for conservation of potato seeds	Ceng Dafang, Tong Qikun	Sichuan Agricultural Science and Technology	1983	2	16-17
Study on the occurrence of vegetable aphids and their chemical control	Liu Fuchun	Hunan Agricultural Sciences	1983	5	47-49
Occurrence of the vegetable aphid and its control	Yin Changqing	China Vegetables	1985	1	37-39
Study on the occurrence and control of Myzus persicae	Wang Yuangui, Zang Qiaohua	Deciduous Fruits	1987	2	5-7
Relationship between field dynamics of pepper aphids and the occurrence of virus diseases	Lu Jianzhi, Wang Yuangui, Wang Shubin	Jiangsu Agricultural Sciences	1988	8	32-35
Relationship between the occurrence of watermelon mosaic virus disease and aphid migration	Wu Hanzhang, Zhang Chaoran, Zhu Chunhua, Chen Yongxuan, Xue Baodi	Journal of Nanjing Agricultural University	1991	2	89-90
Relationships between growth, development, reproduction and survival of Myzus persicae (Sulzer) and the temperature and humidity	Chen Yongnian, Wen Lizhang, Pantong	Chinese Tobacco Science	1992	3	18-23
Prediction method of the occurrence of the tobacoo aphid in Southern Hunan	Chen Yongnian, Xu Shuanghong, Long Jianzhong, Li Xiaoyi	Plant Protection	2001	6	22-25
Occurrence and control of major diseases and insect pests of Prunus salicina	Zhuang Jiaxiang, Lin Taili	China Plant Protection	1996	3	20-21
Spatial dynamics of tobacco aphid population in tobacco fields Ⅱ: vertical distribution of tobacco aphids and its application in survey and control	Chen Yongnian, Yan Mingchun	Hunan Agricultural Sciences	1998	4	37-38
Population dynamics and control of rape aphids in southern Guizhou	Wang Deqi, Wu Guifang	China Plant Protection	1997	4	22-23
Population dynamics of Myzus persicae ( sulzer) and evaluation of its natural enemies effects	Wu Houzhang, Wang Fangxiao, Meng Qing Lei, Zo U Yunding, Cheng Xianian	Journal of Anhui Agricultural University	2015	1	68-73
Methods for controlling the tobacco aphid	Tan Yinchu	China Plant Protection	1996	2	40-41
Study on dynamic change of population of Myzus persicae ( by fuzzy cluster analysis)	Teng Mingjia	Journal of Southwest University(Natural Science Edition)	1999	1	71-73
Study on the population and the dynamics of Myzus persicae in the field	Chen Bin, Li Zhengyue, Sun Yuexian, Yan Naisheng, Xu Ruoqing	Journal of Yunnan Agricultural University(Natural Science)	2000	4	311-316
Studies on the quantity dynamic of pear aphides and their natural enemy in Kunming region	Tai Yimei, Fu Yang, Yang Benli, Chen Guohua, Tao Mei	Southwest China Journal of Agricultural Sciences	2004	3	337-339
Preliminary investigation on the overwintering and migration of the tobacco aphid in Southern Shaanxi	Wang Jun, Chang Quanji, Shi Xiaolin, Li Jinxian	Shaanxi Journal of Agricultural Sciences	2004	2	18-19
Occurrence of Myzus persicae on strawberry and control strategy	Liao Jianming	South China Fruits	2007	2	62-63
Preliminary study on the occurrence of tomato aphids in protected fields	Lu Changying, Yang Daifeng, Shen Guoqing, Shen Mingxing, Ma Huimin, Wu Tongdong, Liu Fengjun	Shanghai Agricultural Science and Technology	2004	6	84
Study on the migration and field dynamics of the tobacco aphid in Longshan county	Zhang Xinyao, Pu Wenxuan, Huang Pingjun, Yuan Shihao, Luo, Xiaohong	Hunan Agricultural Sciences	2008	4	96-97
Occurrence situations, developing trends and control measures of main insect pests of tobacco in Hengyang area	Xiang Penghua, Yan Chengsheng, Wang Guoping, Shan Xuehua, Zhou Fumei	Hunan Agricultural Sciences	2011	23	92-94
Studies on the main species and occurrence characteristics of tobacco pests in field growth phase in Sichuan province	Liu Xu, Xia Xianquan, Yao Ge, Shi Wancheng	Southwest China Journal of Agricultural Sciences	2009	1	87-91
Effects of the tobacco aphid on occurrence of the tobacco cucumber mosaic disease	Yang Suzhen, Peng Jianyong, Xue Zhenggen	Xiandai Horticulture	2010	11	13-14
Occurrence characteristics of tobacco pests and diseases in Binchuan county	Zhou Huidan, Zhang Xueliang, Dong Yalong, Zhao Yingmeng, Zang Hongwu, Wang Yunyue	South China Agriculture	2014	30	17-19
Key period and techniques for the control of Myzus persicae in Xunyang county	Zhang Juan, Yang Xuejun	Shaanxi Forest Science and Technology	2012	5	105-107
Analysis of major pests occurrence dynamics in different ecological tobacco production areas of Hunan	Wu Shaolong, Zhou Zhicheng, Peng Shuguang, Yang Jiashuo, Shan Xuehua, Peng Deyuan, Zhou Fumei	Journal of Henan Agricultural Sciences	2017	12	80-84
Effect of tobacco aphid migration on the occurrence of tobacco cucumber mosaic disease: Longyang tobacco growing area as example	Li Chuanbao	Country Technology	2017	24	47-48
Occurrence and control of peach aphids	Zhao Shuquan	Modern Agricultural Science and Technology	1994	9	34
Experience on prevention and control of Myzus persicae	Duan Mingkui	Northwest Horticulture	2015	6	52
Investigation on aphid migration in potato fields in Xining area	Wang Yue, Jin Tao, Liu Xiaoli, Mi Sheng	Chinese Potato Journal	1998	2	86-87
Occurrence and control of major pests and diseases of almond tree	Zhang Yong, Qu Jianlu, Yang Jianming	Deciduous Fruits	2007	4	36-38
Analysis of the causes of vegetable aphids in Biyang county and integrated control	Liu Jiaming, Liu Yuxia	Journal of Agriculture	2009	9	46-47
A preliminary investigation on the aphids of windbreaked spinach of Tientsin	Li Wen-Tsao, Wang Shu, Kuan Chih-Hu	Journal of Plant Protection	1963	4	445-446
Population dynamics and spatial distribution of Myzus persicae in peach orchard	Li Peixing, Li Yun, Zhang Chunhai, Chang Zhibin	Shandong Agricultural Sciences	2009	4	83-85
Study on the occurrence and control of wheat aphids	Liu Zhengyi, Dong Xitang, Feng Jiamao, Yuan Wanyi , Zhang Baoshan	Gansu Agricultural Science and Technology	1979	3	9-15
Study on the variation factors and prediction of the population dynamics of Sitobion avenae	Luo Ruiwu, Yang Chongliang, Li Changwu	Shandong Agricultural Sciences	1985	3	27-30
Occurrence of wheat aphids and their control by natural enemies	Chen Xiaowen	Acta Agriculturae Boreali-Sinica	1985	4	31-36
Population dynamics of Sitobion avenae in spring wheat areas of Shanxi	Hu Xiaojun, Chu Jianguo, Feng Xiuzhen, Zhao Shizhong	Journal of Shanxi Agricultural Sciences	1985	1	16
Preliminary report on Sitobion avenae trapped by black light traps	Zhou Guanghe, Qian Youting, Zhang Shuxiang, Chen Gang	Plant Protection	1988	2	29
Preliminary study on the relationship between long-distance migration of Sitobion avenae and airflow movement in winter wheat areas	Yang Suqin, Yang Yilan	China Plant Protection	1991	2	11-16
Preliminary study on the aggregation and dispersion behaviors of wheat aphids	He Liansheng, Ni Hanxiang, Li Guangbo, Guo Yuyuan, Jin Henian, Li Shimin, Guo Songjing	Chinese Journal of Ecology	1992	2	8-13
Analysis of the growth and decline factors of Sitobion avenae in Xinjiang	Rong Lijun, Aishan Dilana	Xinjiang Agricultural Sciences	1992	4	165-167
Prediction of the occurrence period of Sitobion avenae	Wang Hongyu	Chinese Journal of Applied Entomology	1998	4	197-200
Occurrence and control of wheat aphids	Bai Quanjiang	Modern Agriculture	1999	5	11
A preliminary study on migration of Sitobion avenae by using GIS	Tian Zhe	Prevention and Control of Agricultural Biological Disasters	2005		849-852
Studies on the mixed populations of wheat aphids and their natural enemies in Jinan	Wang Shengji	Proceedings of the 2006 Annual Meeting of China Society of Plant Protection	2006		231-233
Investigation on the occurrence of wheat yellow dwarf disease in Qinghai province	Liu Nan, Yan Jiahui, Yao Qiang, Guo Qingyun	Jiangsu Agricultural Sciences	2016	2	154-158
A preliminary study on the occurrence of Sitobion avenae	Zhai Yongjian	Chinese Journal of Applied Entomology	1965	5	263-267
Preliminary investigation on Sitobion avenae on long-maturing continuous cropping late rice	Chen Qihu	Chinese Journal of Applied Entomology	1975	4	11-13
Outbreak causes and control measures of Sitobion avenae in Rudong county in 2015	Jiang Haiping, Cai Chao, Guan Xinshan, Tang Yunxia, Zhu Yibo, Zhang Gufeng	China Plant Protection	2016	9	37-40
Occurrence of Sitobion avenae in Shanxi province	Wang Suibao	Journal of Shanxi Agricultural Sciences	1983	9	25-26
Studies on (Macrosiphum avenae Fabricius) and its control measures	Chen Qihu, Feng Jianhong	Journal of Zhejiang University(Agriculture and Life Sciences)	1981	3	73-84
Studies on the long-distance migration of and virus transmission by the aphid Sitobion avenae (F.)	Zhang Xiangcai, Zhou Guanghe	Journal of Plant Protection	1985	1	9-16
Investigation on long distance migration of grain aphid ( Macrosiphum avenae (Fabr.)) in Ningxia	Dong Qingzhou, Wei Kai, Meng Qingxiang, Wu Fuzhen	Acta Entomologica Sinica	1987	3	277-284
Study on the source of Sitobion avenae	Luo Ruiwu, Yang Chongliang, Shang Youfen, Li Changsong	Journal of Plant Protection	1988	3	153-158
Study on the relationships between morphological characters of winter wheat and its resistance to sitobion avenae ( F. )	Xia Yunlong, Yang Qihua	Journal of Plant Protection	1991	1	5-10
The integrated controlling techniques of wheat diseases and pests in Tianshui area of Gansu province	Jia Mingui, Li Zhenqi, Shang Hongsheng, Yang Ziwei, Liu Shaoyou	Journal of Northwest A & F University(Natural Science Edition)	1991	S1	95-100
The population tendancy of Macrosiphum avenae Fabricius and its natural enemies	Li Guilan, Dai Zhonglian	Journal of Shenyang Agricultural University	1992	3	227-230
Studies on the population dynamics and aphid control apability of Aphidius avenae	Luo Ruiwu, Yang Congliang, Shang Youfen, Li Changsong, Zhao Jiuhua	Journal of Plant Protection	1994	2	163-168
Influence of temperature on wheat aphid's development and productivity	Li Rui, Li Shengcai et al.	Journal of Shanxi Agricultural University(Natural Science Edition)	2002	4	318-321
Occurrence regulation and forecast model of Macrosiphum avenae in wheat field in Gaolan county	Qian Xiujuan, Lian Junyan, Liu Changzhong	Journal of Gansu Agricultural University	2004	2	183-185
Seasonal dynamics and structures of insect communities in wheat fields	Gao Shujing, Pang Baoping, Yu Yang, Lu Hui	Chinese Journal of Ecology	2004	6	47-50
Study on the dynamics of Sitobion avenae's population	Bai Li, Yin Qingyun, Li Rui, Wang Xiaowei , Zheng Wangyi, Ren Dongzhi, Qu Yunqin, Li Xiping	Journal of Triticeae Crops	2005	1	90-93
Species of entomopathoges carried on by migrating winged aphids and time dynamics of infection mortality.	Li Zhengyue, Zhang Qingwen	Proceedings of the Fifth International Conference on Biodiversity Conservation and Utilization	2005		368-379
Effect of intercropping between wheat and pea on spatial distribution of Sitobion avenae based on GIS	Zhou Haibo, Chen Lin, Chen Julian, Cheng Dengfa, Liu Yong, Sun Jingrui	Scientia Agricultura Sinica	2009	11	3904-3913
Dynamics of pest and natural enemy community in wheat field	Lu Wenyan, Qin Xuefeng, Du Kaishu	Chinese Journal of Eco-Agriculture	2010	1	111-116
Monitoring the migration of Sitobion avenae (Fabricius) by suction trapping	Li Kebin, Du Guangqing, Yin Jiao, Zhang Shuai, Cao Yazhong	Chinese Journal of Applied Entomology	2014	6	1504−1515
Factors that affect using suction traps to monitor the migration of Sitobion avenae (Fabricius)	Du Guangqing, Yin Jiao, Cao Yazhong, Zhang Shuai, Li Kebin	Chinese Journal of Applied Entomology	2014	6	1516−1523
Population dynamics of Sitobion avenae（Fabricius）and it's parasitoids in the fields of wheat of Eastern Hebei province	Wang Jiaoyuan	Tianjin Agricultural Sciences	2016	5	76-7
The preliminary study on life history of Macrosiphum granarium (Kirby) in Yibin	Huang Ronghan, Gwo Decheng	Journal of Plant Protection	2016	2	154-158
Studies on the occurrence of wheat aphids in Gangu county, Gansu province	Hu Guanfang, Zhang Xinrui, Li Jiping, Zhu Fucheng	Journal of Gansu Sciences	1975	1	25-32
Occurrence and dynamics of natural enemies of Aphis gossypii in melon fields of Manas County	Yang Haifeng, Wang Huizhen, Wang Suolao, Lv Qing, Sha Bila	Xinjiang Agricultural Sciences	1989	3	19-21
Report on pesticide resistance of Aphis gossypii in Shihezi cotton growing areas	Zhang Xinquan, Yu Lian, Chen Haoran	Xinjiang Farm Research of Science and Technology	2000	6	22-23
Preliminary analysis of Aphis gossypii damage and causes in Xinjiang cotton fields	Zheng Chengrui, Liu Xiaoying	China Plant Protection	1997	1	12-13
Occurrence and control of Aphis gossypii in Shihezi, Xinjiang	Zhan Haoran	Xinjiang Agricultural Science and Technology	1996	1	26-27
Causes of outbreak of Aphis gossypii and comprehensive control	Wang Ruixia	Xinjiang Farm Research of Science and Technology	1995	4	7-8
Preliminary study on dynamics of Aphis gossypii in cotton fields of Mosuowan reclamation area	Tang Xueqin, He Li, Ding Shifang	Shihezi Science and Technology	1994	5	28-30
Preliminary study on sexual generations of Aphis gossypii in cotton areas of Northern Xinjiang	Wang Zhanting, Sun Hongbo, Ma Yeping, Wang Ruixia, Chen Manying, Li Guoying, He Fude	Xinjiang Agricultural Sciences	2000	6	110
Occurrence and forecast of Aphis gossypii in Shihezi area, Xinjiang	Li Ming	China Cotton	2005	12	20-21
Analysis on occurrence characteristics and growth and decline factors of Aphis gossypii in Shihezi area	Yang Xiaohong, Huang Yonghong, Zhang Junye	China Cotton	2007	8	32-33
Preliminary investigation on the occurrence of pepper aphids in Shihezi area and screening of control chemicals	Wang Fengjuan, Li Wei, Qu Heli, Wang Gang, Zhao Sifeng	Xinjiang Farm Research of Science and Technology	2016	3	35-38
Distribution and damage characteristics of Aphis gossypii in cotton areas of xinjiang and management strategy	Wang Xiaofa, Meng Zhaozhang, Luo Jiaoxiang	Xinjiang Agricultural Sciences	2000	S1	85-87
Occurrence and control of Aphis gossypii in Northern Xinjiang	Wang Zhonghua, Geng Yahong, Tian Wen	China Cotton	2004	3	40-41
Analysis of meteorological conditions of Aphis gossypiis occurrence in Kuima Basin in 1998 and control strategy	Qin Chunming, Li Ye, Wang Gang	Desert and Oasis Meteorology	1999	5	32-33
Relationship between population dynamics of Aphis gossypii and meteorological factors	Yao Lihua, Guo Tianfeng, Sun Hongbo	Rural Science & Technology	2004	5	28
Discussion on the population dynamics and control of Aphis gossypii	Guo Tianfeng, Sun Hongbo, Ma Yeping	Xinjiang Farm Research of Science and Technology	2002	4	23-24
Effects of the vegetation around cotton fields on Aphis gossypiis and its natural enemies	Guo Tianfeng, Sun Hongbo, Ma Yeping, Li Guoping, Cheng Weidong, Zhao Yonggang	Xinjiang Farm Research of Science and Technology	2005	4	21-22
Causes and control of Aphis gossypiis occurrence in Kuitun, Xinjiang	Feng Zhichao, Yao Lihua	China Cotton	2004	10	9-11
Meteorological factors and population change of Aphis gossypii	Yao Lihua	Proceedings of the 2007 Annual Meeting of the Chinese Meteorological Society	2007		1086-1088
Occurrence characteristics and control of major insect pests in cotton fields under drip irrigation	Gao Shuhua	Xinjiang Farm Research of Science and Technology	2007	2	26-27
Occurrence and control of Aphis gossypii in Kuitun of Xinjiang in 2005	Wang Zhonghua	China Cotton	2006	3	32-33
Occurrence characteristics and control techniques of pest organisms in cotton fields of Kuitun in 2007	Wang Zhonghua	China Cotton	2008	4	23-24
Forecast of pests and diseases in major cotton producing areas		Pesticide Market News	2003	13	34
Occurrence characteristics and control of Aphis gossypii in Chepaizi reclamation area of Xinjiang	Chang Xinlong, Zheng Jianli	China Cotton	2013	6	37-38
Occurrence and prevention of Aphis gossypii	Zhang Mingliang	Rural Science & Technology	2004	1	32
Comprehensive control technology for Aphis gossypii	Zhang Jijun, Chen Zhi, Abudou · Xukeer	Xinjiang Agricultural Sciences	2005	S1	95-96
Occurrence characteristics and control of three major cotton pests in Jinghe reclamation area	You Yiwei	Xinjiang Farm Research of Science and Technology	2006	2	26-27
Effects of meteorological conditions in Manas on migration of the cotton aphid and its control strategy	Yu Haixia, Zhao Ping, Ma Zhongxiao	Xinjiang Agricultural Science and Technology	2008	3	57-58
Occurrence and comprehensive control of cotton pests and diseases in Yili	Wang Zhao, Sha Dehan, Dilizila, Zhang Dongmei, Wang Yi, Jiao Ziwei	Xinjiang Agricultural Science and Technology	2010	2	36
Causes of severe occurrence of Aphis gossypii and its prevention	Wu Ping, Liu Weipeng, Gao Xinjie	Rural Science & Technology	2006	11	28
Occurrence characteristics of Aphis gossypiis in Bozhou, Xinjiang in 2011	Zhang Jijun, Sailiman ·Mamuti, Zulipiya · Nuermaimaiti, Namusu	China Plant Protection	2012	10	31-33
Preliminary study on the growth and decline of Aphis gossypii and Tetranychus cinnabarinus	Li Wenlei	Xinjiang Agricultural Sciences	2000	S1	103
Integrated control of melon diseases and insect pests in Wujiaqu reclamation area	Yu Fenghua	Xinjiang Farm Research of Science and Technology	1999	5	20-22
Investigation on overwintering of Aphis gossypii in Kuitun reclamation area	Wang Zhanting, Sun Hongbo, Ma Yeping, Wang Ruixia, Chen Manying, Yao Lihua	Xinjiang Farm Research of Science and Technology	1999	3	18-19
Survey on occurrence of pests and diseases in drip irrigation fields in Changji, Xinjiang	Zhang Yalan, Wang Haixia	Modern Agricultural Science and Technology	2009	13	171-174
Preliminary study on control efficiency of vegetation around cotton fields on the cotton aphid	Guo Tianfeng, Sun Hongbo, Ma Yeping, Li Guoping, Zhao Fuqiang	Jounal of Shihezi University (Natural Seience)	2005	23	69-70
Effect of the climate in 1999 on occurance and growth of cotton pests	Gao Junling	Desert and Oasis Meteorology	2001	5	29-30
Investigations of cotton insect pest species and current control situation in Changji city	Hanimati, Chen Li, He Chengyong	Journal of Southwest China Normal University(Natural Science Edition)	2010	1	115-118
On the weather conditions and prevention and cure countermeasure of cotton aphis migtating	Zhao Ping, Sun Dianming	Journal of Jilin Agricultural Science and Technology University	2008	1	23-25
Preliminary study on the cotton aphid (Aphis gossypii Glover)	Cai Yunyin	Xinjiang Farm Research of Science and Technology	1987	2	31-33
Occurrence and control of Aphis gossypii in spring and summer	Cai Yunyin	Xinjiang Agricultural Sciences	1987	3	21-22
Occurrence and comprehensive control of Aphis gossypii	Chen Lianfang, Lu Min	Rural Science & Technology	2009	8	44-45
Major cotton diseases and insect pests in Korla City in 2015	Ayinuer · Maimaiti, Reshalaiti · Abuding, Maidiniyeti · Maimaiti, Tunishaguli · Tuerdi, Patiguli · Maimaiti, Saidinisha · Tuohuti	Xinjiang Agricultural Science and Technology	2016	3	47-49
Occurrence and causes of main cotton pests in Korla, Xinjiang from 2014 to 2016	Jiang Hailan, Deng Xiaoxia, Awaguli · Tuoheti, Guan Jizhao	China Cotton	2017	9	40-45
Comprehensive control methods for Aphis gossypii	Yang Jinming	Xinjiang Agricultural Science and Technology	1988	2	24-35
Investigation on the migration and damage of Aphis gossypii in Turpan	Ling Bing, Liu Fangzheng	Xinjiang Agricultural Sciences	1991	1	18-20
Occurrence of Aphis gossypii in cotton fields in southern and eastern Xinjiang and its relationship with meteorological conditions	Li Yingchun	Chinese Journal of Agrometeorology	2003	4	24-26
Occurrence and control of Aphis gossypii in Kashgar, Xinjiang	Gao Ying, Wang Wenbin	Plant Protection	1992	5	24
Occurrence causes and control of Aphis gossypii in Yecheng county	Abulimiti · Wusiman	Rural Science & Technology	1999	8	9
Study on overwintering of Aphis gossypii in southern Xinjiang	Akedan · Wuwaishi, Wang Fei, Ma Qi, Yao Ju, Li Haobin	Xinjiang Agricultural Sciences	2000	5	215-218
Occurrence and control of plant diseases and insect pests on the Zhongmian-29 fields in Xinjiang	Wen Yiping, Zhai Congxin, Jiang Youpei	China Cotton	2007	5	32-33
Occurrence characteristics and control of the cotton aphid in cotton fields in Maigaiti reclamation area	Wang Jianxin, Liu Jiangsheng, Du Bing, Yu Maohua	China Cotton	2008	12	26-27
Occurrence characteristics and forecast of diseases and pests of shelf melon	Shao Chengli, Xing Haiye	Xinjiang Agricultural Science and Technology	2009	1	58
Control techniques for major major pests of cotton under drip irrigation under high density film	Wang Chunwu	Xinjiang Agricultural Science and Technology	2011	5	34-35
Occurrence of Aphis gossypii in Xinjiang	Rong Lijun, Di Lana	China Plant Protection	1992	3	15-17
Biological mechanism of the control of Aphis gossypii by using alfalfa around cotton fields	Zhang Runzhi, Liang Hongbin, Tian Changyan, Zhang Guangxue	Chinese Science Bulletin	1999	20	2175-2178
Occurrence characteristics of main cotton pests and existing problems in control applications in Aksu region in 1997	Feng Haicui, Wu Jin, Guo Zhizhi	Xinjiang Agricultural Sciences	2000	S1	51-52
Occurrence and development of major diseases and pests in cotton fields in 2007 and comprehensive prevention experience	Zhang Hongliang	Anhui Agricultural Science Bulletin	2007	23	136-137
Comprehensive control technology for Aphis gossypii	Pan Weiguo	Rural Science & Technology	2011	4	40-41
Discussion on the three major insect pests in cotton fields and their control	Zhou Juhua	Anhui Agricultural Science Bulletin	2013	13	94-135
Preliminary analysis on the following phenomenon of natural enemy populations to Aphis gossypii	Kang Xinli	China Agricultural Informatics	2014	1	122
Study on the growth and decline of aphids	Hou Jinxing, Xu Duolin, Ji Zhiyun, Wang Xiaoping	Xinjiang Agricultural Sciences	2000	S1	95-97
Causes of outbreak of Aphis gossypii in northern Xinjiangand prevention measures	Zhang Li, Li Xinwen, Qi Junxi, Li Jianghui	Xinjiang Agricultural Science and Technology	2005	1	36
Causes of severe occurrence of Aphis gossypii and prevention techniques	Kuerban · Maola	Xinjiang Agricultural Science and Technology	2005	5	16
Occurrence pattern and comprehensive control technology of the three major insect pests in cotton fields under drip irrigation under film	Yu Shanjiang, Liu Yongqing, Duan Cuida, Huang Shufang	Xinjiang Agricultural Science and Technology	2006	1	26-27
Long-term prediction of the initial stage of Aphis gossypii migration into cotton fields	Zhu Xiaohua, Mei Yan, Wang Yong, Paitiguli, Amanguli	Xinjiang Agricultural Sciences	2000	S1	106-107
Preliminary study on the relationship between Aphis gossypii occurrence and climate in Hami reclamation area	Gong Anjia, Zhang Baohua, Zhang Yuhong, Li Fenghu	Xinjiang Farm Research of Science and Technology	2007	3	45-46
Occurrence characteristics, cause analysis and green prevention and control of cotton diseases and insect pests in Hami in 2017	Patiguli · Wayiti, Ayati · Abudoula, Ayixiamu, Shadaitili, Abudou · Gulisumu	Modern Agriculture	2018	4	30-31
Occurrence of cotton diseases and insect pests in Milan reclamation area and comprehensive control technology	Feng Zhenglin, Zhang Quanli, Luo Lili	Rural Science & Technology	2014	1	42-43
Occurrence and control of Aphis gossypii in cotton fields in Yuli county	Ayiti · Yibulayin	Rural Science & Technology	2016	10	38-39
Occurrence and control measures of Aphis gossypii in Yuli county	Alimu · Tuniyazi	Rural Science & Technology	2017	8	39-40
Occurrence and control of insect pests in cotton seedling period in Yuli county	Keremu · Reheman	Rural Science & Technology	2017	11	38-39
Occurrence and control of Aphis gossypii in Alaer	Hu Yunxi, Li Maochun	China Cotton	2008	5	30
Analysis of the causes of early occurrence of aphids on cotton seedlings in Alaer reclamation area	Li Maochun	China Cotton	2012	9	41-42
Study on the growth and control index of Aphis gossypii populations	Feng Hongzu, Wang Lan, Xiong Renci, Dong Hongqiang	China Cotton	2004	11	17-18
Population dynamics and competitive interference behaviors of Bemisia tabaci and Aphis gossypii in field of melon intercropping with cotton	Maihefupiculi · Abulimiti, Wang Yanping, Li Jing, Dilinuer Abudureheman, Reziwanguli Jiamali, Ma Deying	Journal of Biosafety	2017	1	39-46
Climatic impact on main cotton-pest in 1998	Gao Junling, Li Yingchun	Desert and Oasis Meteorology	2000	1	21-22
Study on dynamics of dominant spider species and Aphis gossypii in transitional zone between cotton field and its near desert in Xinjiang	Liu Gang, Yao Ju, Li Xiuqin, Rexiti, Wang Dong	Xinjiang Agricultural Sciences	2007	4	434-437
A study on natural population dynamics of the pests and predators in the cotton field	Feng Hongzu	Journal of Tarim University	1994	2	28-33
Meteorological prediction model for occurrence degree of Aphis gossypii in the Eastern Xinjiang	Mu Caiyun, Che Gang, Daoran · Jiapayi, Zhu Xiaohua	Journal of Arid Meteorology	2010	4	489-493
Population dynamics of Aphis gossypiis in the different cotton variety fields and the effects of ladybirds on the population dynamics of cotton aphids	Wang Linxia, Tian Changyan, Ma Yingjie, Hu Mingfang, Hong Mei	Arid Zone Research	2004	4	30-31
